# Supplementary material for: Dysfunctional LHX6 pallido-subthalamic projections mediate epileptic events in a mouse model of Leigh syndrome
Source: J Clin Invest. 2025 Oct 2;135(23):e187571. doi: 10.1172/JCI187571 (PMC12646652; doi:10.1172/JCI187571)
Supplement: Supporting data values [file jci-135-187571-s152.xlsx]

## Sheet: FIGURE 1 PANEL C
FIGURE-1 panel-C
	Individual values
	cKO	cKO-vYFP	cKO-vr
# deaths/events	42	5	10
n	Day of death
1	34	55	81
2	61	62	145
3	61	62	137
4	65	83	83
5	65	60	83
6	63		85
7	104		74
8	31		80
9	51		73
10	57		73
11	61
12	65
13	66
14	58
15	63
16	29
17	40
18	55
19	82
20	60
21	58
22	80
23	54
24	69
25	56
26	54
27	63
28	59
29	55
30	65
31	56
32	60
33	68
34	53
35	65
36	56
37	59
38	60
39	70
40	79
41	57
42	56
Mean	60.0714	64.4	91.4
Statistics
Gehan-Breslow-Wilcoxon test			cKO-vYFP vs. cKO-vr
Chi square	7.521
df	1
P value	0.0061
P value summary	**
Are the survival curves sig different?	Yes
Gehan-Breslow-Wilcoxon test			cKO vs cKO-vr
Chi square	16.35
df	1
P value	<0,0001
P value summary	****
Are the survival curves sig different?	Yes

## Sheet: FIGURE 1 PANEL D
FIGURE-1 panel-D
	Individual values
	cKO-vYFP	cKO-vr
n	Temperature of first seizure
1	37.5	40
2	38.9	-
3	37.5	-
4	37.5	40.5
5	39	39.6
6	39.8	-
Mean	38.3667
Statistics
Gehan-Breslow-Wilcoxon test
Chi square	8.936
df	1
P value	0.0028
P value summary	**
Are the survival curves sig different?	Yes

## Sheet: FIGURE 1 PANEL E
FIGURE-1 panel-E
	Individual values
	cKO-vYFP	cKO-vr
n	#TOTAL SEIZURES
1	8	2
2	27	0
3	26	0
4	7	11
5	39	4
6		0
Mean	21.4	2.83333
Statistics
Mann Whitney test
P value	0.0173
Exact or approximate P value?	Exact
P value summary	*
Significantly different (P < 0.05)?	Yes
One- or two-tailed P value?	Two-tailed
Sum of ranks in column A,B	23 , 43
Mann-Whitney U	2
Difference between medians
Median of column A	1,000, n=6
Median of column B	26,00, n=5
Difference: Actual	25
Difference: Hodges-Lehmann	22.5

## Sheet: FIGURE 1 PANEL F
FIGURE-1 panel-F
	Individual values
	cKO-vYFP	cKO-vr
n	#SECONDS SEIZURE
1	63	2
2	67	0
3	106	0
4	6	11
5	92	4
6		0
Mean	60.5	2.83333
Statistics
Mann Whitney test
P value	0.0087
Exact or approximate P value?	Exact
P value summary	**
Significantly different (P < 0.05)?	Yes
One- or two-tailed P value?	Two-tailed
Sum of ranks in column A,B	22 , 44
Mann-Whitney U	1
Difference between medians
Median of column A	1,000, n=6
Median of column B	67,00, n=5
Difference: Actual	66
Difference: Hodges-Lehmann	66

## Sheet: FIGURE 1 PANEL G
FIGURE-1 panel-G
	Individual values
	cKO-vYFP	cKO-vr
n	SEVERITY
1	4	3
2	6	0
3	6	0
4	7	3
5	3	2
6	7	0
Mean	5.75	1.33333
Statistics
Unpaired t test
P value	0.001
P value summary	**
Significantly different (P < 0.05)?	Yes
One- or two-tailed P value?	Two-tailed
t, df	t=4,580, df=10
How big is the difference?
Mean of column A	1.333
Mean of column B	5.5
Difference between means (B - A) ± SEM	4,167 ± 0,9098
95% confidence interval	2,139 to 6,194
R squared (eta squared)	0.6771
F test to compare variances
F, DFn, Dfd	1,191, 5, 5
P value	0.8524
P value summary	ns
Significantly different (P < 0.05)?	No
Data analyzed
Sample size, column A	6
Sample size, column B	6

## Sheet: FIGURE 1 PANEL L
FIGURE-1 panel-L
	Individual values
n	cCT	cKO	cKO-vYFP	cKO-vr
1	36.6	223.4	142	34
2	71.2	249.4	166	12
3	55.6	181.6	317	225
4	60.5		395	10
5	96.7		301	90
6			243	53
Mean	64.12	218.133	260.667	70.6667
Statistics
ANOVA summary
F	10.35
P value	0.0005
P value summary	***
Significant diff. among means (P < 0.05)?	Yes
R square	0.6599
Number of families	1
Number of comparisons per family	3
Alpha	0.05
Dunnett's multiple comparisons test	Mean Diff,	95,00% CI of diff,	Significant?	Summary		C-?
cCT vs. cKO-vr	-6.547	-120,1 to 107,0	No	ns		A	cKO-vr
cCT vs. cKO-vYFP	-196.5	-310,1 to -83,02	Yes	**		B	cKO-vYFP
cCT vs. cKO	-154	-290,9 to -17,09	Yes	*		D	cKO
cKO-vr vs. cKO-vYFP	-190	-298,8 to -81,20	Yes	***		B	cKO-vYFP

## Sheet: FIGURE 2 PANEL C
		FIGURE-2 panel-C
bregma	cCT-HA			cKO-HA
-0,22	193	242	364	224	116.5	82
-0,34	346	178	438	163.5	81	117
-0,46	183	158	305	86.5	91	115
-0,58	122	211	271	212	80	152
-0,70	147	130	166	198	64	114
-0,82	151	97	157	121	61	86
-0,94	84	52	116	119	38	28
Statistics
Two-way ANOVA	Ordinary
Alpha	0.05
Source of Variation	% of total variation	P value	P value summary	Significant?
Interaction	12.08	0.1957	ns	No
Row Factor	29.25	0.007	**	Yes
Column Factor	22.55	0.0003	***	Yes
ANOVA table	SS	DF	MS	F (DFn, DFd)	P value
Interaction	39565	6	6594	F (6, 28) = 1,560	P=0,1957
Row Factor	95813	6	15969	F (6, 28) = 3,779	P=0,0070
Column Factor	73878	1	73878	F (1, 28) = 17,48	P=0,0003
Residual	118331	28	4226
Difference between column means
Mean of cCT	195.8
Mean of cKO	111.9
Difference between means	83.88
SE of difference	20.06
95% CI of difference	42,79 to 125,0

## Sheet: FIGURE 2 PANEL D
		FIGURE-2 panel-D
ROSTRAL
	cCT			cKO
-0,22	193	242	364	224	116.5	82
-0,34	346	178	438	163.5	81	117
-0,46	183	158	305	86.5	91	115
CAUDAL
	cCT			cKO
-0,58	122	211	271	212	80	152
-0,70	147	130	166	198	64	114
-0,82	151	97	157	121	61	86
-0,94	84	52	116	119	38	28
Statistics
ROSTRAL
Two-way ANOVA	Ordinary
Alpha	0.05
Source of Variation	% of total variation	P value	P value summary	Significant?
Interaction	3.178	0.6299	ns	No
Row Factor	6.79	0.3876	ns	No
Column Factor	50.35	0.0021	**	Yes
ANOVA table	SS	DF	MS	F (DFn, DFd)	P value
Interaction	6206	2	3103	F (2, 12) = 0,4805	P=0,6299
Row Factor	13262	2	6631	F (2, 12) = 1,027	P=0,3876
Column Factor	98346	1	98346	F (1, 12) = 15,23	P=0,0021
Residual	77505	12	6459
Difference between column means
Mean of cCT	267.4
Mean of cKO	119.6
Difference between means	147.8
SE of difference	37.89
95% CI of difference	65,29 to 230,4
CAUDAL
Two-way ANOVA	Ordinary
Alpha	0.05
Source of Variation	% of total variation	P value	P value summary	Significant?
Interaction	1.394	0.9279	ns	No
Row Factor	39.81	0.021	*	Yes
Column Factor	9.37	0.1008	ns	No
ANOVA table	SS	DF	MS	F (DFn, DFd)	P value
Interaction	1151	3	383.7	F (3, 16) = 0,1504	P=0,9279
Row Factor	32888	3	10963	F (3, 16) = 4,296	P=0,0210
Column Factor	7740	1	7740	F (1, 16) = 3,033	P=0,1008
Residual	40825	16	2552
Difference between column means
Mean of cCT	142
Mean of cKO	106.1
Difference between means	35.92
SE of difference	20.62
95% CI of difference	-7,800 to 79,63

## Sheet: FIGURE 2 PANEL I
FIGURE-2 panel-I
	cCT				cKO
Gad2	2569	3399.5	2794	2772.5	1930.5	1138.5	1144	1554.5
Statistics
Unpaired t test
P value	0.0015
P value summary	**
Significantly different (P < 0.05)?	Yes
One- or two-tailed P value?	Two-tailed
t, df	t=5,524, df=6
How big is the difference?
Mean of column A	2884
Mean of column B	1442
Difference between means (B - A) ± SEM	-1442 ± 261,0
95% confidence interval	-2081 to -803,1
R squared (eta squared)	0.8357
F test to compare variances
F, DFn, Dfd	1,121, 3, 3
P value	0.9273
P value summary	ns
Significantly different (P < 0.05)?	No
Data analyzed
Sample size, column A	4
Sample size, column B	4

## Sheet: FIGURE 2 PANEL J
FIGURE-2 panel-J
	cCT				cKO
Lhx6	490	718.5	645.5	518	294.5	197	160	181
Statistics
Unpaired t test
P value	0.0008
P value summary	***
Significantly different (P < 0.05)?	Yes
One- or two-tailed P value?	Two-tailed
t, df	t=6,259, df=6
How big is the difference?
Mean of column A	593
Mean of column B	208.1
Difference between means (B - A) ± SEM	-384,9 ± 61,49
95% confidence interval	-535,3 to -234,4
R squared (eta squared)	0.8672
F test to compare variances
F, DFn, Dfd	3,266, 3, 3
P value	0.357
P value summary	ns
Significantly different (P < 0.05)?	No
Data analyzed
Sample size, column A	4
Sample size, column B	4

[truncated: 40 more sheets: FIGURE 2 PANEL K, FIGURE 2 PANEL L , FIGURE 2 PANEL M, FIGURE 2 PANEL N, FIGURE 4 PANEL C , FIGURE 4 PANEL D, FIGURE 4 PANEL E, FIGURE 4 PANEL F, FIGURE 4 PANEL G, FIGURE 4 PANEL H, FIGURE 4 PANEL J, FIGURE 4 PANEL K, FIGURE 4 PANEL L, FIGURE 4 PANEL M, FIGURE 5 PANEL E, FIGURE 5 PANEL F, FIGURE 5 PANEL G, FIGURE 5 PANEL H, FIGURE 5 PANEL I, FIGURE 6 PANEL A …]
